# Supplementary material for: Cellular and molecular characterization of γδ T cells in peripheral blood from patients with metastases from cutaneous and uveal melanoma
Source: Front Immunol. 2025 Jul 28;16:1564333. doi: 10.3389/fimmu.2025.1564333 (PMC12336189; doi:10.3389/fimmu.2025.1564333)
Supplement: Supplementary file 2 [file Table4.xlsx]

## Sheet: Hoja1
Sample	Group	TRDV1	TRDV2	TRDV3	TRAV14/DV4	TRAV29/DV5	TRAV23/DV6	TRAV36/DV7	TRAV38-2/DV8	TRDJ1	TRDJ2	TRDJ3	TRDJ4
Ctrl_01	Control	0.789499	0.0391408	0.00429594	0.00286396	0.000477327	NA	NA	0.163723	0.543675	0.433413	0.0214797	0.00143198
Ctrl_02	Control	0.0794552	0.639425	0.0257283	0.00870223	NA	NA	NA	0.246689	0.951192	0.0102157	0.0382142	0.000378358
Ctrl_03	Control	0.155039	0.829457	0.0116279	NA	NA	NA	NA	0.00387597	0.583333	0.106589	0.310078	NA
Ctrl_04	Control	0.567689	0.30967	0.0950472	NA	0.0103774	NA	NA	0.017217	0.761557	0.00660377	0.23184	NA
Ctrl_05	Control	0.317406	0.561433	0.0477816	NA	0.0648464	NA	NA	0.00853242	0.906143	0.0221843	0.0631399	0.00853242
Ctrl_06	Control	0.600356	0.226841	0.172803	NA	NA	NA	NA	NA	0.834917	0.00593824	0.159145	NA
Ctrl_07	Control	0.23001	0.421044	0.311977	NA	0.00016728	NA	0.00016728	0.0366343	0.739545	0.180997	0.0791235	0.00033456
Ctrl_08	Control	0.686362	0.0897379	0.219902	NA	0.00266548	NA	NA	0.00133274	0.93514	0.0479787	0.0168814	NA
Ctrl_09	Control	0.725329	0.164004	0.0914004	NA	0.019032	NA	NA	0.000234962	0.921288	0.00916353	0.0693139	0.000234962
Ctrl_10	Control	0.457778	0.448	0.0897778	NA	0.00444444	NA	NA	NA	0.923556	0.0506667	0.0257778	NA
Ctrl_11	Control	0.492991	0.496975	0.00944371	NA	0.000442674	NA	NA	0.000147558	0.954257	0.0160838	0.0296591	NA
Ctrl_12	Control	0.428181	0.481174	0.044176	NA	0.000176351	NA	0.0277753	0.0185169	0.94974	0.00423243	0.0453223	0.000705405
Ctrl_13	Control	0.322532	0.614921	0.042954	NA	0.0037679	NA	NA	0.0158252	0.963075	0.0105501	0.0158252	0.0105501
P01	Cutaneous Melanoma	0.0588235	0.647059	0.294118	NA	NA	NA	NA	NA	0.882353	NA	0.117647	NA
P04	Cutaneous Melanoma	0.0379747	0.92616	0.035865	NA	NA	NA	NA	NA	0.964135	0.0105485	0.0253165	NA
P06	Cutaneous Melanoma	0.0925537	0.0904562	0.00183534	NA	0.814893	0.000262192	NA	NA	0.972208	0.024646	0.0031463	NA
P32	Cutaneous Melanoma	0.284281	0.565217	0.117057	NA	0.0133779	NA	NA	0.0200669	0.785953	0.0367893	0.113712	0.0635452
P35	Cutaneous Melanoma	0.204678	0.60039	0.079922	NA	0.00389864	NA	0.0565302	0.0545809	0.649123	0.0643275	0.28655	NA
P38	Cutaneous Melanoma	0.0431894	0.79402	0.162791	NA	NA	NA	NA	NA	0.956811	0.00996678	0.0332226	NA
P39	Cutaneous Melanoma	0.647059	0.305882	0.0470588	NA	NA	NA	NA	NA	0.976471	NA	0.0235294	NA
P40	Cutaneous Melanoma	0.0444444	0.925103	0.0292181	0.000411523	0.000823045	NA	NA	NA	0.836214	0.0131687	0.147737	0.00288066
P44	Cutaneous Melanoma	0.0408163	0.367347	0.591837	NA	NA	NA	NA	NA	0.734694	0.0408163	0.22449	NA
P48	Cutaneous Melanoma	0.520126	0.209945	0.266772	NA	NA	NA	NA	0.00315706	0.949487	0.0165746	0.0339384	NA
P52	Cutaneous Melanoma	0.513158	0.368421	0.118421	NA	NA	NA	NA	NA	0.701754	0.00438596	0.29386	NA
P61	Cutaneous Melanoma	0.547872	0.101064	0.340426	NA	0.0106383	NA	NA	NA	0.882979	0.111702	0.00531915	NA
P64	Cutaneous Melanoma	0.256659	0.0435835	0.697337	NA	NA	NA	NA	0.00242131	0.983051	NA	0.0169492	NA
P77	Cutaneous Melanoma	0.920475	0.0694698	0.00639854	0.000914077	0.00182815	NA	NA	0.000914077	0.968921	0.00365631	0.0210238	0.00639854
P07_UM	Uveal Melanoma	0.00614439	0.976959	0.015361	NA	0.0015361	NA	NA	NA	0.835637	0.00921659	0.155146	NA
P09_UM	Uveal Melanoma	0.0271248	0.957505	0.0153707	NA	NA	NA	NA	NA	0.888788	0.0216998	0.084991	0.0045208
P11_UM	Uveal Melanoma	0.793144	0.204492	NA	NA	0.00236407	NA	NA	NA	0.958038	0.00177305	0.0401891	NA
P19_UM	Uveal Melanoma	0.780992	0.197757	0.0153483	0.000590319	0.00472255	NA	NA	0.000590319	0.975797	0.00767414	0.014758	0.00177096
P21_UM	Uveal Melanoma	0.0327103	0.96729	NA	NA	NA	NA	NA	NA	0.914953	0.0214953	0.0635514	NA
P22_UM	Uveal Melanoma	0.104536	0.885602	0.00197239	NA	0.00197239	NA	NA	0.00591716	0.887574	0.0138067	0.0986193	NA
P24_UM	Uveal Melanoma	0.097446	0.53556	0.0365422	NA	NA	NA	NA	0.330452	0.830648	0.00353635	0.165815	NA
P27_UM	Uveal Melanoma	0.859023	0.0576192	0.0827727	NA	0.000292483	NA	NA	0.000292483	0.955835	0.00497221	0.0391927	NA
P28_UM	Uveal Melanoma	0.194232	0.591179	0.19084	NA	0.0229008	NA	NA	0.000848176	0.938931	0.0118745	0.0491942	NA
P29_UM	Uveal Melanoma	0.00575816	0.974774	0.0189197	NA	NA	NA	NA	0.000548396	0.656704	0.00548396	0.333699	0.00411297
P31_UM	Uveal Melanoma	0.127563	0.417796	0.453597	NA	0.00104275	NA	NA	NA	0.765728	0.00208551	0.232186	NA
P32_UM	Uveal Melanoma	0.800481	0.124199	0.00641026	NA	0.056891	NA	0.00801282	0.00400641	0.940705	0.0352564	0.0240385	NA
P33_UM	Uveal Melanoma	0.102925	0.873239	0.0184182	NA	0.00541712	NA	NA	NA	0.785482	0.0585049	0.156013	NA
P34_UM	Uveal Melanoma	0.0140612	0.911497	0.0744417	NA	NA	NA	NA	NA	0.980976	0.00248139	0.0157155	0.00082713
